# Supplementary material for: Key ferroptosis-related genes in abdominal aortic aneurysm formation and rupture as determined by combining bioinformatics techniques
Source: Front Cardiovasc Med. 2022 Aug 9;9:875434. doi: 10.3389/fcvm.2022.875434 (PMC9395677; doi:10.3389/fcvm.2022.875434)
Supplement: Supplementary file 1 [file Data_Sheet_1.CSV]

ONTOLOGY	ID	Description	GeneRatio	BgRatio	pvalue	p.adjust	qvalue	geneID	Count
BP	GO:0062197	cellular response to chemical stress	12/40	337/18723	3.38E-12	6.32E-09	3.98E-09	IL6/PTGS2/TNFAIP3/LONP1/AKR1C3/MAP3K5/ATG5/PRDX1/SLC2A1/EPAS1/HSPB1/CAV1	12
BP	GO:0006979	response to oxidative stress	12/40	446/18723	8.80E-11	8.22E-08	5.18E-08	IL6/PTGS2/IDH1/TNFAIP3/LONP1/AKR1C3/MAP3K5/PRDX1/PRDX6/EPAS1/GPX4/HSPB1	12
BP	GO:0071496	cellular response to external stimulus	10/40	320/18723	9.95E-10	6.19E-07	3.91E-07	ALB/PTGS2/AKR1C3/MAP3K5/ATG5/GOT1/SLC2A1/ULK1/CBS/HSPA5	10
BP	GO:0001894	tissue homeostasis	9/40	268/18723	4.09E-09	1.91E-06	1.21E-06	ALB/IL6/PTGS2/TNFAIP3/FH/PRDX1/SLC2A1/EPAS1/HSPB1	9
BP	GO:0060249	anatomical structure homeostasis	9/40	314/18723	1.62E-08	6.05E-06	3.82E-06	ALB/IL6/PTGS2/TNFAIP3/FH/PRDX1/SLC2A1/EPAS1/HSPB1	9
BP	GO:0031668	cellular response to extracellular stimulus	8/40	246/18723	4.24E-08	1.32E-05	8.32E-06	ALB/AKR1C3/MAP3K5/ATG5/SLC2A1/ULK1/CBS/HSPA5	8
BP	GO:0034599	cellular response to oxidative stress	8/40	288/18723	1.43E-07	3.81E-05	2.40E-05	IL6/TNFAIP3/LONP1/AKR1C3/MAP3K5/PRDX1/EPAS1/HSPB1	8
BP	GO:0042594	response to starvation	7/40	197/18723	1.78E-07	4.16E-05	2.63E-05	ALB/AKR1C3/MAP3K5/ATG5/SLC2A1/ULK1/HSPA5	7
BP	GO:0031669	cellular response to nutrient levels	7/40	215/18723	3.23E-07	6.69E-05	4.22E-05	ALB/AKR1C3/MAP3K5/ATG5/SLC2A1/ULK1/HSPA5	7
BP	GO:0072593	reactive oxygen species metabolic process	7/40	239/18723	6.59E-07	0.000122981	7.76E-05	NCF2/AKR1C3/ATG5/PRDX1/PRDX6/NOX4/DDIT4	7
BP	GO:0009267	cellular response to starvation	6/40	156/18723	9.23E-07	0.000156629	9.88E-05	ALB/AKR1C3/MAP3K5/ATG5/SLC2A1/HSPA5	6
BP	GO:0048872	homeostasis of number of cells	7/40	272/18723	1.56E-06	0.000226529	0.000142918	IL6/TNFAIP3/LPCAT3/FH/PRDX1/CEBPG/EPAS1	7
BP	GO:0046890	regulation of lipid biosynthetic process	6/40	171/18723	1.58E-06	0.000226529	0.000142918	PTGS2/IDH1/LPIN1/AKR1C3/LPCAT3/TRIB3	6
BP	GO:0097193	intrinsic apoptotic signaling pathway	7/40	288/18723	2.29E-06	0.000291458	0.000183881	PTGS2/MAP3K5/MUC1/TRIB3/DDIT4/HSPB1/CAV1	7
BP	GO:0098869	cellular oxidant detoxification	5/40	101/18723	2.34E-06	0.000291458	0.000183881	ALB/PTGS2/PRDX1/PRDX6/GPX4	5
BP	GO:0001666	response to hypoxia	7/40	307/18723	3.49E-06	0.000407036	0.0002568	PTGS2/LONP1/SLC2A1/EPAS1/NOX4/DDIT4/CAV1	7
BP	GO:1990748	cellular detoxification	5/40	116/18723	4.63E-06	0.0004952	0.000312423	ALB/PTGS2/PRDX1/PRDX6/GPX4	5
BP	GO:0036293	response to decreased oxygen levels	7/40	322/18723	4.77E-06	0.0004952	0.000312423	PTGS2/LONP1/SLC2A1/EPAS1/NOX4/DDIT4/CAV1	7
BP	GO:0019216	regulation of lipid metabolic process	7/40	331/18723	5.72E-06	0.000539507	0.000340377	PTGS2/IDH1/LPIN1/AKR1C3/LPCAT3/TRIB3/CAV1	7
BP	GO:0031667	response to nutrient levels	8/40	474/18723	6.00E-06	0.000539507	0.000340377	ALB/PTGS2/AKR1C3/MAP3K5/ATG5/SLC2A1/ULK1/HSPA5	8
BP	GO:0062012	regulation of small molecule metabolic process	7/40	334/18723	6.07E-06	0.000539507	0.000340377	PTGS2/AKR1C3/LPCAT3/TRIB3/NNMT/DDIT4/CAV1	7
BP	GO:0097237	cellular response to toxic substance	5/40	124/18723	6.42E-06	0.000542867	0.000342496	ALB/PTGS2/PRDX1/PRDX6/GPX4	5
BP	GO:0048545	response to steroid hormone	7/40	339/18723	6.69E-06	0.000542867	0.000342496	IL6/PTGS2/IDH1/AKR1C3/GOT1/DDIT4/CAV1	7
BP	GO:0070482	response to oxygen levels	7/40	347/18723	7.79E-06	0.00060582	0.000382213	PTGS2/LONP1/SLC2A1/EPAS1/NOX4/DDIT4/CAV1	7
BP	GO:1903320	regulation of protein modification by small protein conjugation or removal	6/40	242/18723	1.16E-05	0.000869475	0.000548554	TNFAIP3/ATG5/TRIB3/HSPA5/EPAS1/CAV1	6
BP	GO:0010038	response to metal ion	7/40	373/18723	1.25E-05	0.000883652	0.000557498	PTGS2/LONP1/AKR1C3/GOT1/ACO1/HSPA5/CAV1	7
BP	GO:0071216	cellular response to biotic stimulus	6/40	246/18723	1.28E-05	0.000883652	0.000557498	IL6/TNFAIP3/CXCL2/HSPA5/MTDH/CHMP5	6
BP	GO:0098754	detoxification	5/40	152/18723	1.73E-05	0.001151794	0.000726669	ALB/PTGS2/PRDX1/PRDX6/GPX4	5
BP	GO:0034614	cellular response to reactive oxygen species	5/40	155/18723	1.90E-05	0.001222102	0.000771027	IL6/TNFAIP3/AKR1C3/MAP3K5/PRDX1	5
BP	GO:0001895	retina homeostasis	4/40	79/18723	2.39E-05	0.001487548	0.000938498	ALB/PRDX1/SLC2A1/HSPB1	4
BP	GO:0031960	response to corticosteroid	5/40	167/18723	2.72E-05	0.00163679	0.001032655	IL6/PTGS2/AKR1C3/GOT1/DDIT4	5
BP	GO:0001659	temperature homeostasis	5/40	174/18723	3.31E-05	0.00192416	0.001213957	PTGS2/LPIN1/FH/EPAS1/CAV1	5
BP	GO:0048771	tissue remodeling	5/40	175/18723	3.40E-05	0.00192416	0.001213957	IL6/TNFAIP3/ATG5/EPAS1/CAV1	5
BP	GO:0006099	tricarboxylic acid cycle	3/40	30/18723	3.52E-05	0.001934909	0.001220739	IDH1/FH/ACO1	3
BP	GO:0022411	cellular component disassembly	7/40	443/18723	3.76E-05	0.002003846	0.001264231	IL6/CAPG/LPIN1/ATG5/ULK1/DDIT4/CHMP5	7
BP	GO:0046394	carboxylic acid biosynthetic process	6/40	314/18723	5.04E-05	0.002611851	0.001647823	PTGS2/AKR1C3/GOT1/CBS/TRIB3/GPX4	6
BP	GO:0016053	organic acid biosynthetic process	6/40	316/18723	5.22E-05	0.002632498	0.001660849	PTGS2/AKR1C3/GOT1/CBS/TRIB3/GPX4	6
BP	GO:0120162	positive regulation of cold-induced thermogenesis	4/40	97/18723	5.36E-05	0.002634279	0.001661973	LPIN1/FH/EPAS1/CAV1	4
BP	GO:0006091	generation of precursor metabolites and energy	7/40	490/18723	7.10E-05	0.003400869	0.002145616	NCF2/IDH1/FH/ACO1/NOX4/CISD1/DDIT4	7
BP	GO:0006766	vitamin metabolic process	4/40	106/18723	7.58E-05	0.003538758	0.002232611	SLC2A3/AKR1C3/SLC2A1/NNMT	4
BP	GO:0071222	cellular response to lipopolysaccharide	5/40	209/18723	7.91E-05	0.003564856	0.002249076	IL6/TNFAIP3/CXCL2/MTDH/CHMP5	5
BP	GO:0031396	regulation of protein ubiquitination	5/40	210/18723	8.09E-05	0.003564856	0.002249076	TNFAIP3/ATG5/TRIB3/HSPA5/CAV1	5
BP	GO:0032496	response to lipopolysaccharide	6/40	343/18723	8.21E-05	0.003564856	0.002249076	IL6/PTGS2/TNFAIP3/CXCL2/MTDH/CHMP5	6
BP	GO:0071219	cellular response to molecule of bacterial origin	5/40	221/18723	0.000102915	0.004361417	0.002751628	IL6/TNFAIP3/CXCL2/MTDH/CHMP5	5
BP	GO:0000302	response to reactive oxygen species	5/40	222/18723	0.000105123	0.004361417	0.002751628	IL6/TNFAIP3/AKR1C3/MAP3K5/PRDX1	5
BP	GO:0002237	response to molecule of bacterial origin	6/40	363/18723	0.000112075	0.004548779	0.002869835	IL6/PTGS2/TNFAIP3/CXCL2/MTDH/CHMP5	6
BP	GO:1904019	epithelial cell apoptotic process	4/40	121/18723	0.000126704	0.005033103	0.003175397	IL6/TNFAIP3/AKR1C3/MAP3K5	4
BP	GO:0043618	regulation of transcription from RNA polymerase II promoter in response to stress	3/40	47/18723	0.000137232	0.005337755	0.003367602	MUC1/HSPA5/EPAS1	3
BP	GO:0006631	fatty acid metabolic process	6/40	390/18723	0.000165714	0.006314057	0.003983553	PTGS2/LPIN1/AKR1C3/TRIB3/GPX4/CAV1	6
BP	GO:0010565	regulation of cellular ketone metabolic process	4/40	133/18723	0.000182403	0.006810913	0.004297021	PTGS2/AKR1C3/TRIB3/CAV1	4
BP	GO:0003015	heart process	5/40	251/18723	0.000186618	0.006831696	0.004310133	YWHAE/ATG5/EPAS1/NOX4/CAV1	5
BP	GO:0043620	regulation of DNA-templated transcription in response to stress	3/40	53/18723	0.000196509	0.007055414	0.004451277	MUC1/HSPA5/EPAS1	3
BP	GO:0034976	response to endoplasmic reticulum stress	5/40	256/18723	0.000204523	0.007204619	0.004545411	MAP3K5/LPCAT3/TRIB3/HSPA5/CAV1	5
BP	GO:0009636	response to toxic substance	5/40	262/18723	0.000227709	0.007695835	0.004855321	ALB/PTGS2/PRDX1/PRDX6/GPX4	5
BP	GO:0043434	response to peptide hormone	6/40	414/18723	0.000228895	0.007695835	0.004855321	PTGS2/LPIN1/GOT1/SLC2A1/TRIB3/CAV1	6
BP	GO:0003018	vascular process in circulatory system	5/40	263/18723	0.00023176	0.007695835	0.004855321	SLC2A3/PTGS2/ATG5/SLC2A1/CAV1	5
BP	GO:0044068	modulation by symbiont of host cellular process	2/40	11/18723	0.000241807	0.007695835	0.004855321	ATG5/ULK1	2
BP	GO:0033135	regulation of peptidyl-serine phosphorylation	4/40	144/18723	0.000247322	0.007695835	0.004855321	IL6/PTGS2/DDIT4/CAV1	4
BP	GO:0106106	cold-induced thermogenesis	4/40	144/18723	0.000247322	0.007695835	0.004855321	LPIN1/FH/EPAS1/CAV1	4
BP	GO:0120161	regulation of cold-induced thermogenesis	4/40	144/18723	0.000247322	0.007695835	0.004855321	LPIN1/FH/EPAS1/CAV1	4
BP	GO:0006767	water-soluble vitamin metabolic process	3/40	59/18723	0.000270292	0.008010324	0.005053733	SLC2A3/SLC2A1/NNMT	3
BP	GO:0019369	arachidonic acid metabolic process	3/40	59/18723	0.000270292	0.008010324	0.005053733	PTGS2/AKR1C3/GPX4	3
BP	GO:0031331	positive regulation of cellular catabolic process	6/40	427/18723	0.0002703	0.008010324	0.005053733	IL6/TNFAIP3/ULK1/TRIB3/MTDH/CAV1	6
BP	GO:0051384	response to glucocorticoid	4/40	148/18723	0.000274593	0.008010406	0.005053784	IL6/PTGS2/GOT1/DDIT4	4
BP	GO:0045936	negative regulation of phosphate metabolic process	6/40	441/18723	0.000321277	0.009198892	0.005803603	TNFAIP3/YWHAE/TRIB3/DDIT4/HSPB1/CAV1	6
BP	GO:0010563	negative regulation of phosphorus metabolic process	6/40	442/18723	0.000325188	0.009198892	0.005803603	TNFAIP3/YWHAE/TRIB3/DDIT4/HSPB1/CAV1	6
BP	GO:0002262	myeloid cell homeostasis	4/40	157/18723	0.00034377	0.009438517	0.005954783	IL6/PRDX1/CEBPG/EPAS1	4
BP	GO:1990845	adaptive thermogenesis	4/40	157/18723	0.00034377	0.009438517	0.005954783	LPIN1/FH/EPAS1/CAV1	4
BP	GO:0072577	endothelial cell apoptotic process	3/40	65/18723	0.000359964	0.009739907	0.00614493	TNFAIP3/AKR1C3/MAP3K5	3
BP	GO:0006633	fatty acid biosynthetic process	4/40	163/18723	0.000396316	0.010053074	0.006342509	PTGS2/AKR1C3/TRIB3/GPX4	4
BP	GO:0032966	negative regulation of collagen biosynthetic process	2/40	14/18723	0.000398461	0.010053074	0.006342509	IL6/GOT1	2
BP	GO:0050667	homocysteine metabolic process	2/40	14/18723	0.000398461	0.010053074	0.006342509	CBS/NOX4	2
BP	GO:0072350	tricarboxylic acid metabolic process	2/40	14/18723	0.000398461	0.010053074	0.006342509	IDH1/ACO1	2
BP	GO:0090239	regulation of histone H4 acetylation	2/40	14/18723	0.000398461	0.010053074	0.006342509	ATG5/MUC1	2
BP	GO:2001242	regulation of intrinsic apoptotic signaling pathway	4/40	164/18723	0.000405601	0.01009677	0.006370076	PTGS2/MUC1/HSPB1/CAV1	4
BP	GO:0010713	negative regulation of collagen metabolic process	2/40	15/18723	0.000459142	0.011279186	0.007116065	IL6/GOT1	2
BP	GO:0034138	toll-like receptor 3 signaling pathway	2/40	16/18723	0.000524025	0.01221881	0.007708876	TNFAIP3/CAV1	2
BP	GO:0044804	autophagy of nucleus	2/40	16/18723	0.000524025	0.01221881	0.007708876	ATG5/ULK1	2
BP	GO:0045779	negative regulation of bone resorption	2/40	16/18723	0.000524025	0.01221881	0.007708876	IL6/TNFAIP3	2
BP	GO:0006801	superoxide metabolic process	3/40	74/18723	0.000527153	0.01221881	0.007708876	NCF2/PRDX1/NOX4	3
BP	GO:0018105	peptidyl-serine phosphorylation	5/40	315/18723	0.000530114	0.01221881	0.007708876	IL6/PTGS2/ULK1/DDIT4/CAV1	5
BP	GO:0010506	regulation of autophagy	5/40	317/18723	0.000545566	0.012421608	0.007836822	ULK1/TRIB3/MTDH/CISD1/HSPB1	5
BP	GO:0031100	animal organ regeneration	3/40	76/18723	0.000569997	0.012656463	0.007984992	IL6/LPIN1/NNMT	3
BP	GO:0009896	positive regulation of catabolic process	6/40	492/18723	0.000573977	0.012656463	0.007984992	IL6/TNFAIP3/ULK1/TRIB3/MTDH/CAV1	6
BP	GO:0048660	regulation of smooth muscle cell proliferation	4/40	180/18723	0.000576218	0.012656463	0.007984992	IL6/PTGS2/TNFAIP3/MAP3K5	4
BP	GO:0048659	smooth muscle cell proliferation	4/40	184/18723	0.000625782	0.01347628	0.008502217	IL6/PTGS2/TNFAIP3/MAP3K5	4
BP	GO:0051235	maintenance of location	5/40	327/18723	0.000627979	0.01347628	0.008502217	ALB/IL6/ATG5/HSPA5/CAV1	5
BP	GO:0071214	cellular response to abiotic stimulus	5/40	331/18723	0.000663439	0.013522114	0.008531134	PTGS2/GOT1/SLC2A1/HSPA5/NOX4	5
BP	GO:0104004	cellular response to environmental stimulus	5/40	331/18723	0.000663439	0.013522114	0.008531134	PTGS2/GOT1/SLC2A1/HSPA5/NOX4	5
BP	GO:0006103	2-oxoglutarate metabolic process	2/40	18/18723	0.000666328	0.013522114	0.008531134	IDH1/GOT1	2
BP	GO:0046851	negative regulation of bone remodeling	2/40	18/18723	0.000666328	0.013522114	0.008531134	IL6/TNFAIP3	2
BP	GO:0071071	regulation of phospholipid biosynthetic process	2/40	18/18723	0.000666328	0.013522114	0.008531134	IDH1/LPIN1	2
BP	GO:0071260	cellular response to mechanical stimulus	3/40	81/18723	0.000686691	0.0137855	0.008697305	PTGS2/GOT1/SLC2A1	3
BP	GO:1905897	regulation of response to endoplasmic reticulum stress	3/40	82/18723	0.000711716	0.014135886	0.008918364	LPCAT3/HSPA5/CAV1	3
BP	GO:0018209	peptidyl-serine modification	5/40	338/18723	0.000729091	0.01416851	0.008938947	IL6/PTGS2/ULK1/DDIT4/CAV1	5
BP	GO:0031397	negative regulation of protein ubiquitination	3/40	83/18723	0.000737316	0.01416851	0.008938947	TNFAIP3/ATG5/CAV1	3
BP	GO:0007568	aging	5/40	339/18723	0.000738853	0.01416851	0.008938947	PTGS2/LONP1/MAP3K5/NOX4/GPX4	5
BP	GO:0044003	modulation by symbiont of host process	2/40	19/18723	0.000743714	0.01416851	0.008938947	ATG5/ULK1	2
BP	GO:0001933	negative regulation of protein phosphorylation	5/40	342/18723	0.00076873	0.014497154	0.009146289	TNFAIP3/TRIB3/DDIT4/HSPB1/CAV1	5
BP	GO:0031099	regeneration	4/40	198/18723	0.000823198	0.014958351	0.009437259	IL6/LPIN1/ULK1/NNMT	4
BP	GO:0010042	response to manganese ion	2/40	20/18723	0.000825233	0.014958351	0.009437259	PTGS2/HSPA5	2
BP	GO:0032495	response to muramyl dipeptide	2/40	20/18723	0.000825233	0.014958351	0.009437259	TNFAIP3/CHMP5	2
BP	GO:0034104	negative regulation of tissue remodeling	2/40	20/18723	0.000825233	0.014958351	0.009437259	IL6/TNFAIP3	2
BP	GO:2001233	regulation of apoptotic signaling pathway	5/40	356/18723	0.000920288	0.016520931	0.010423094	PTGS2/TNFAIP3/MUC1/HSPB1/CAV1	5
BP	GO:1901653	cellular response to peptide	5/40	359/18723	0.000955474	0.016989232	0.010718547	LPIN1/GOT1/TRIB3/CHMP5/CAV1	5
BP	GO:0072574	hepatocyte proliferation	2/40	22/18723	0.001000603	0.017459114	0.011014997	IL6/TNFAIP3	2
BP	GO:0072575	epithelial cell proliferation involved in liver morphogenesis	2/40	22/18723	0.001000603	0.017459114	0.011014997	IL6/TNFAIP3	2
BP	GO:0019217	regulation of fatty acid metabolic process	3/40	93/18723	0.001026072	0.017737741	0.011190783	PTGS2/TRIB3/CAV1	3
BP	GO:0042180	cellular ketone metabolic process	4/40	211/18723	0.001042654	0.017835725	0.011252601	PTGS2/AKR1C3/TRIB3/CAV1	4
BP	GO:0006469	negative regulation of protein kinase activity	4/40	212/18723	0.001061078	0.017835725	0.011252601	TNFAIP3/TRIB3/HSPB1/CAV1	4
BP	GO:1903321	negative regulation of protein modification by small protein conjugation or removal	3/40	95/18723	0.001091235	0.017835725	0.011252601	TNFAIP3/ATG5/CAV1	3
BP	GO:0072576	liver morphogenesis	2/40	23/18723	0.001094419	0.017835725	0.011252601	IL6/TNFAIP3	2
BP	GO:0044242	cellular lipid catabolic process	4/40	214/18723	0.001098612	0.017835725	0.011252601	IDH1/LPIN1/AKR1C3/PRDX6	4
BP	GO:0051651	maintenance of location in cell	4/40	214/18723	0.001098612	0.017835725	0.011252601	ALB/ATG5/HSPA5/CAV1	4
BP	GO:0072330	monocarboxylic acid biosynthetic process	4/40	214/18723	0.001098612	0.017835725	0.011252601	PTGS2/AKR1C3/TRIB3/GPX4	4
BP	GO:0043648	dicarboxylic acid metabolic process	3/40	96/18723	0.001124775	0.017948338	0.011323649	IDH1/FH/GOT1	3
BP	GO:1904035	regulation of epithelial cell apoptotic process	3/40	96/18723	0.001124775	0.017948338	0.011323649	IL6/TNFAIP3/AKR1C3	3
BP	GO:0036003	positive regulation of transcription from RNA polymerase II promoter in response to stress	2/40	24/18723	0.001192301	0.0185735	0.011718065	MUC1/HSPA5	2
BP	GO:0070301	cellular response to hydrogen peroxide	3/40	98/18723	0.001193798	0.0185735	0.011718065	IL6/TNFAIP3/MAP3K5	3
BP	GO:2001243	negative regulation of intrinsic apoptotic signaling pathway	3/40	98/18723	0.001193798	0.0185735	0.011718065	PTGS2/MUC1/HSPB1	3
BP	GO:0006644	phospholipid metabolic process	5/40	383/18723	0.001274287	0.019661926	0.012404756	IDH1/LPIN1/LPCAT3/PRDX6/GPX4	5
BP	GO:2001234	negative regulation of apoptotic signaling pathway	4/40	224/18723	0.0013004	0.019793494	0.012487762	PTGS2/TNFAIP3/MUC1/HSPB1	4
BP	GO:0042326	negative regulation of phosphorylation	5/40	385/18723	0.001304017	0.019793494	0.012487762	TNFAIP3/TRIB3/DDIT4/HSPB1/CAV1	5
BP	GO:0050727	regulation of inflammatory response	5/40	386/18723	0.001319074	0.01986057	0.012530081	IL6/PTGS2/TNFAIP3/LPCAT3/GPX4	5
BP	GO:0062014	negative regulation of small molecule metabolic process	3/40	102/18723	0.001339741	0.020010366	0.012624587	AKR1C3/TRIB3/DDIT4	3
BP	GO:0002027	regulation of heart rate	3/40	103/18723	0.001377899	0.020416966	0.012881112	YWHAE/EPAS1/CAV1	3
BP	GO:0048661	positive regulation of smooth muscle cell proliferation	3/40	104/18723	0.001416736	0.020827134	0.013139888	IL6/PTGS2/MAP3K5	3
BP	GO:0045333	cellular respiration	4/40	230/18723	0.001433216	0.0209048	0.013188888	IDH1/FH/ACO1/CISD1	4
BP	GO:0033138	positive regulation of peptidyl-serine phosphorylation	3/40	108/18723	0.001578956	0.022628868	0.014276607	IL6/PTGS2/CAV1	3
BP	GO:0033673	negative regulation of kinase activity	4/40	237/18723	0.001599838	0.022628868	0.014276607	TNFAIP3/TRIB3/HSPB1/CAV1	4
BP	GO:0002675	positive regulation of acute inflammatory response	2/40	28/18723	0.001624139	0.022628868	0.014276607	IL6/PTGS2	2
BP	GO:0010575	positive regulation of vascular endothelial growth factor production	2/40	28/18723	0.001624139	0.022628868	0.014276607	IL6/PTGS2	2
BP	GO:0086011	membrane repolarization during action potential	2/40	28/18723	0.001624139	0.022628868	0.014276607	YWHAE/CAV1	2
BP	GO:1990776	response to angiotensin	2/40	28/18723	0.001624139	0.022628868	0.014276607	PTGS2/CAV1	2
BP	GO:0032611	interleukin-1 beta production	3/40	110/18723	0.001664252	0.02267999	0.014308859	IL6/TNFAIP3/HSPB1	3
BP	GO:0032651	regulation of interleukin-1 beta production	3/40	110/18723	0.001664252	0.02267999	0.014308859	IL6/TNFAIP3/HSPB1	3
BP	GO:1904659	glucose transmembrane transport	3/40	110/18723	0.001664252	0.02267999	0.014308859	SLC2A3/SLC2A1/TRIB3	3
BP	GO:0060047	heart contraction	4/40	241/18723	0.001700886	0.023011256	0.014517856	YWHAE/ATG5/EPAS1/CAV1	4
BP	GO:0001676	long-chain fatty acid metabolic process	3/40	112/18723	0.001752385	0.023537428	0.01484982	PTGS2/AKR1C3/GPX4	3
BP	GO:0008645	hexose transmembrane transport	3/40	114/18723	0.001843389	0.024582905	0.015509413	SLC2A3/SLC2A1/TRIB3	3
BP	GO:0033137	negative regulation of peptidyl-serine phosphorylation	2/40	30/18723	0.001864012	0.024681631	0.0155717	DDIT4/CAV1	2
BP	GO:0033002	muscle cell proliferation	4/40	248/18723	0.001888285	0.024804358	0.015649129	IL6/PTGS2/TNFAIP3/MAP3K5	4
BP	GO:0015749	monosaccharide transmembrane transport	3/40	116/18723	0.001937297	0.024804358	0.015649129	SLC2A3/SLC2A1/TRIB3	3
BP	GO:0033559	unsaturated fatty acid metabolic process	3/40	116/18723	0.001937297	0.024804358	0.015649129	PTGS2/AKR1C3/GPX4	3
BP	GO:0071560	cellular response to transforming growth factor beta stimulus	4/40	250/18723	0.001944357	0.024804358	0.015649129	GOT1/HSPA5/NOX4/CAV1	4
BP	GO:0042060	wound healing	5/40	422/18723	0.001952143	0.024804358	0.015649129	IL6/TNFAIP3/MAP3K5/HSPB1/CAV1	5
BP	GO:0001516	prostaglandin biosynthetic process	2/40	31/18723	0.001989878	0.024804358	0.015649129	PTGS2/AKR1C3	2
BP	GO:0046457	prostanoid biosynthetic process	2/40	31/18723	0.001989878	0.024804358	0.015649129	PTGS2/AKR1C3	2
BP	GO:0071480	cellular response to gamma radiation	2/40	31/18723	0.001989878	0.024804358	0.015649129	HSPA5/NOX4	2
BP	GO:0048608	reproductive structure development	5/40	424/18723	0.001992852	0.024804358	0.015649129	PTGS2/IDH1/AKR1C3/HSPA5/EPAS1	5
BP	GO:0022612	gland morphogenesis	3/40	118/18723	0.002034143	0.024985169	0.015763202	IL6/TNFAIP3/CAV1	3
BP	GO:0034219	carbohydrate transmembrane transport	3/40	118/18723	0.002034143	0.024985169	0.015763202	SLC2A3/SLC2A1/TRIB3	3
BP	GO:0061458	reproductive system development	5/40	427/18723	0.00205508	0.025047046	0.015802241	PTGS2/IDH1/AKR1C3/HSPA5/EPAS1	5
BP	GO:0031398	positive regulation of protein ubiquitination	3/40	119/18723	0.002083678	0.025047046	0.015802241	TRIB3/HSPA5/CAV1	3
BP	GO:0051924	regulation of calcium ion transport	4/40	255/18723	0.002089581	0.025047046	0.015802241	PTGS2/YWHAE/ATG5/CAV1	4
BP	GO:0071559	response to transforming growth factor beta	4/40	256/18723	0.002119503	0.025047046	0.015802241	GOT1/HSPA5/NOX4/CAV1	4
BP	GO:1903522	regulation of blood circulation	4/40	256/18723	0.002119503	0.025047046	0.015802241	PTGS2/YWHAE/EPAS1/CAV1	4
BP	GO:0042744	hydrogen peroxide catabolic process	2/40	32/18723	0.002119675	0.025047046	0.015802241	PRDX1/PRDX6	2
BP	GO:0051091	positive regulation of DNA-binding transcription factor activity	4/40	260/18723	0.002242162	0.026327776	0.016610257	IL6/CEBPG/MTDH/CAV1	4
BP	GO:0006690	icosanoid metabolic process	3/40	123/18723	0.002289323	0.026713534	0.016853632	PTGS2/AKR1C3/GPX4	3
BP	GO:0051090	regulation of DNA-binding transcription factor activity	5/40	440/18723	0.002341339	0.027150805	0.017129508	IL6/TNFAIP3/CEBPG/MTDH/CAV1	5
BP	GO:0032868	response to insulin	4/40	264/18723	0.00236965	0.027309487	0.01722962	LPIN1/GOT1/SLC2A1/TRIB3	4
BP	GO:0000096	sulfur amino acid metabolic process	2/40	34/18723	0.002390997	0.027386446	0.017278174	CBS/NOX4	2
BP	GO:0051348	negative regulation of transferase activity	4/40	268/18723	0.002502064	0.028153886	0.017762354	TNFAIP3/TRIB3/HSPB1/CAV1	4
BP	GO:0035633	maintenance of blood-brain barrier	2/40	35/18723	0.002532488	0.028153886	0.017762354	IL6/PTGS2	2
BP	GO:0045454	cell redox homeostasis	2/40	35/18723	0.002532488	0.028153886	0.017762354	PRDX1/PRDX6	2
BP	GO:0045907	positive regulation of vasoconstriction	2/40	35/18723	0.002532488	0.028153886	0.017762354	PTGS2/CAV1	2
BP	GO:0017015	regulation of transforming growth factor beta receptor signaling pathway	3/40	128/18723	0.002563557	0.028153886	0.017762354	GOT1/HSPA5/CAV1	3
BP	GO:0032612	interleukin-1 production	3/40	128/18723	0.002563557	0.028153886	0.017762354	IL6/TNFAIP3/HSPB1	3
BP	GO:0032652	regulation of interleukin-1 production	3/40	128/18723	0.002563557	0.028153886	0.017762354	IL6/TNFAIP3/HSPB1	3
BP	GO:0034101	erythrocyte homeostasis	3/40	129/18723	0.002620732	0.028613491	0.018052319	PRDX1/CEBPG/EPAS1	3
BP	GO:0046683	response to organophosphorus	3/40	131/18723	0.002737441	0.02954221	0.01863825	PTGS2/HSPA5/NOX4	3
BP	GO:1903844	regulation of cellular response to transforming growth factor beta stimulus	3/40	131/18723	0.002737441	0.02954221	0.01863825	GOT1/HSPA5/CAV1	3
BP	GO:0060306	regulation of membrane repolarization	2/40	37/18723	0.002827051	0.030333935	0.019137752	YWHAE/CAV1	2
BP	GO:0032373	positive regulation of sterol transport	2/40	38/18723	0.00298009	0.031434057	0.019831821	LPCAT3/CAV1	2
BP	GO:0032376	positive regulation of cholesterol transport	2/40	38/18723	0.00298009	0.031434057	0.019831821	LPCAT3/CAV1	2
BP	GO:1903725	regulation of phospholipid metabolic process	2/40	38/18723	0.00298009	0.031434057	0.019831821	IDH1/LPIN1	2
BP	GO:0044262	cellular carbohydrate metabolic process	4/40	283/18723	0.003044108	0.03192893	0.020144038	IDH1/GOT1/NNMT/DDIT4	4
BP	GO:0086091	regulation of heart rate by cardiac conduction	2/40	39/18723	0.003136945	0.032718865	0.02064241	YWHAE/CAV1	2
BP	GO:1903322	positive regulation of protein modification by small protein conjugation or removal	3/40	138/18723	0.003171059	0.032890929	0.020750965	TRIB3/HSPA5/CAV1	3
BP	GO:0045598	regulation of fat cell differentiation	3/40	139/18723	0.003236243	0.03338158	0.021060518	IL6/PTGS2/TRIB3	3
BP	GO:0150077	regulation of neuroinflammatory response	2/40	40/18723	0.003297601	0.033817539	0.021335566	IL6/PTGS2	2
BP	GO:0071375	cellular response to peptide hormone stimulus	4/40	290/18723	0.003322628	0.033817539	0.021335566	LPIN1/GOT1/TRIB3/CAV1	4
BP	GO:0031333	negative regulation of protein-containing complex assembly	3/40	141/18723	0.003369075	0.033817539	0.021335566	CAPG/ULK1/HSPA5	3
BP	GO:0035296	regulation of tube diameter	3/40	141/18723	0.003369075	0.033817539	0.021335566	PTGS2/ATG5/CAV1	3
BP	GO:0097746	blood vessel diameter maintenance	3/40	141/18723	0.003369075	0.033817539	0.021335566	PTGS2/ATG5/CAV1	3
BP	GO:0035150	regulation of tube size	3/40	142/18723	0.003436728	0.034199102	0.021576294	PTGS2/ATG5/CAV1	3
BP	GO:0050892	intestinal absorption	2/40	41/18723	0.003462041	0.034199102	0.021576294	LPCAT3/ACO1	2
BP	GO:0071470	cellular response to osmotic stress	2/40	41/18723	0.003462041	0.034199102	0.021576294	PTGS2/SLC2A1	2
BP	GO:0032965	regulation of collagen biosynthetic process	2/40	42/18723	0.003630249	0.035485207	0.022387702	IL6/GOT1	2
BP	GO:1904037	positive regulation of epithelial cell apoptotic process	2/40	42/18723	0.003630249	0.035485207	0.022387702	IL6/AKR1C3	2
BP	GO:0042542	response to hydrogen peroxide	3/40	146/18723	0.003715675	0.036131066	0.022795176	IL6/TNFAIP3/MAP3K5	3
BP	GO:0001889	liver development	3/40	147/18723	0.00378751	0.036591362	0.023085577	IL6/TNFAIP3/CEBPG	3
BP	GO:0042771	intrinsic apoptotic signaling pathway in response to DNA damage by p53 class mediator	2/40	43/18723	0.003802209	0.036591362	0.023085577	MUC1/DDIT4	2
BP	GO:0014074	response to purine-containing compound	3/40	148/18723	0.003860191	0.036862699	0.023256764	PTGS2/HSPA5/NOX4	3
BP	GO:0051592	response to calcium ion	3/40	149/18723	0.003933721	0.036862699	0.023256764	AKR1C3/HSPA5/CAV1	3
BP	GO:0021762	substantia nigra development	2/40	44/18723	0.003977905	0.036862699	0.023256764	YWHAE/HSPA5	2
BP	GO:0042554	superoxide anion generation	2/40	44/18723	0.003977905	0.036862699	0.023256764	NCF2/NOX4	2
BP	GO:0045124	regulation of bone resorption	2/40	44/18723	0.003977905	0.036862699	0.023256764	IL6/TNFAIP3	2
BP	GO:0150076	neuroinflammatory response	2/40	44/18723	0.003977905	0.036862699	0.023256764	IL6/PTGS2	2
BP	GO:1903573	negative regulation of response to endoplasmic reticulum stress	2/40	44/18723	0.003977905	0.036862699	0.023256764	LPCAT3/HSPA5	2
BP	GO:0001959	regulation of cytokine-mediated signaling pathway	3/40	150/18723	0.004008103	0.036862699	0.023256764	IL6/TNFAIP3/CAV1	3
BP	GO:0061008	hepaticobiliary system development	3/40	150/18723	0.004008103	0.036862699	0.023256764	IL6/TNFAIP3/CEBPG	3
BP	GO:0008631	intrinsic apoptotic signaling pathway in response to oxidative stress	2/40	45/18723	0.004157322	0.037515285	0.023668483	MAP3K5/HSPB1	2
BP	GO:0051180	vitamin transport	2/40	45/18723	0.004157322	0.037515285	0.023668483	SLC2A3/SLC2A1	2
BP	GO:0008643	carbohydrate transport	3/40	152/18723	0.004159434	0.037515285	0.023668483	SLC2A3/SLC2A1/TRIB3	3
BP	GO:0031056	regulation of histone modification	3/40	152/18723	0.004159434	0.037515285	0.023668483	ATG5/MUC1/NNMT	3
BP	GO:0120254	olefinic compound metabolic process	3/40	153/18723	0.00423639	0.038025675	0.023990489	PTGS2/AKR1C3/GPX4	3
BP	GO:0001974	blood vessel remodeling	2/40	46/18723	0.004340443	0.038588603	0.024345641	ATG5/EPAS1	2
BP	GO:0006984	ER-nucleus signaling pathway	2/40	46/18723	0.004340443	0.038588603	0.024345641	LPCAT3/HSPA5	2
BP	GO:1903364	positive regulation of cellular protein catabolic process	3/40	155/18723	0.004392896	0.038869847	0.024523079	TNFAIP3/TRIB3/CAV1	3
BP	GO:0010712	regulation of collagen metabolic process	2/40	47/18723	0.004527252	0.039869715	0.025153898	IL6/GOT1	2
BP	GO:2000377	regulation of reactive oxygen species metabolic process	3/40	157/18723	0.004552882	0.039907183	0.025177536	AKR1C3/ATG5/NOX4	3
BP	GO:0015980	energy derivation by oxidation of organic compounds	4/40	318/18723	0.004611164	0.040229173	0.025380681	IDH1/FH/ACO1/CISD1	4
BP	GO:0016042	lipid catabolic process	4/40	320/18723	0.004714403	0.040589906	0.025608268	IDH1/LPIN1/AKR1C3/PRDX6	4
BP	GO:0002673	regulation of acute inflammatory response	2/40	48/18723	0.004717734	0.040589906	0.025608268	IL6/PTGS2	2
BP	GO:0042149	cellular response to glucose starvation	2/40	48/18723	0.004717734	0.040589906	0.025608268	SLC2A1/HSPA5	2
BP	GO:0043271	negative regulation of ion transport	3/40	160/18723	0.004799432	0.040939586	0.025828882	PTGS2/YWHAE/CAV1	3
BP	GO:0006692	prostanoid metabolic process	2/40	49/18723	0.004911873	0.040939586	0.025828882	PTGS2/AKR1C3	2
BP	GO:0006693	prostaglandin metabolic process	2/40	49/18723	0.004911873	0.040939586	0.025828882	PTGS2/AKR1C3	2
BP	GO:0006953	acute-phase response	2/40	49/18723	0.004911873	0.040939586	0.025828882	IL6/PTGS2	2
BP	GO:0009395	phospholipid catabolic process	2/40	49/18723	0.004911873	0.040939586	0.025828882	IDH1/PRDX6	2
BP	GO:0042304	regulation of fatty acid biosynthetic process	2/40	49/18723	0.004911873	0.040939586	0.025828882	PTGS2/TRIB3	2
BP	GO:0086009	membrane repolarization	2/40	49/18723	0.004911873	0.040939586	0.025828882	YWHAE/CAV1	2
BP	GO:0060759	regulation of response to cytokine stimulus	3/40	162/18723	0.004968213	0.04122513	0.026009032	IL6/TNFAIP3/CAV1	3
BP	GO:0045058	T cell selection	2/40	50/18723	0.005109654	0.042211164	0.026631124	IL6/ATG5	2
BP	GO:0006636	unsaturated fatty acid biosynthetic process	2/40	51/18723	0.005311059	0.04330021	0.027318205	PTGS2/AKR1C3	2
BP	GO:0032964	collagen biosynthetic process	2/40	51/18723	0.005311059	0.04330021	0.027318205	IL6/GOT1	2
BP	GO:0046850	regulation of bone remodeling	2/40	51/18723	0.005311059	0.04330021	0.027318205	IL6/TNFAIP3	2
BP	GO:0071320	cellular response to cAMP	2/40	53/18723	0.005724686	0.046469516	0.029317728	HSPA5/NOX4	2
BP	GO:0006790	sulfur compound metabolic process	4/40	339/18723	0.005774094	0.046667677	0.029442748	IDH1/CBS/NOX4/GPX4	4
BP	GO:0035065	regulation of histone acetylation	2/40	54/18723	0.005936875	0.047557808	0.030004334	ATG5/MUC1	2
BP	GO:0045765	regulation of angiogenesis	4/40	342/18723	0.005954816	0.047557808	0.030004334	IL6/TNFAIP3/MTDH/HSPB1	4
BP	GO:0051099	positive regulation of binding	3/40	173/18723	0.005960647	0.047557808	0.030004334	CEBPG/TRIB3/CAV1	3
BP	GO:1901342	regulation of vasculature development	4/40	348/18723	0.006327552	0.049568301	0.031272759	IL6/TNFAIP3/MTDH/HSPB1	4
BP	GO:0043405	regulation of MAP kinase activity	3/40	177/18723	0.00634887	0.049568301	0.031272759	MAP3K5/TRIB3/CAV1	3
BP	GO:0071453	cellular response to oxygen levels	3/40	177/18723	0.00634887	0.049568301	0.031272759	PTGS2/EPAS1/CAV1	3
BP	GO:0010332	response to gamma radiation	2/40	56/18723	0.006371929	0.049568301	0.031272759	HSPA5/NOX4	2
BP	GO:0045599	negative regulation of fat cell differentiation	2/40	56/18723	0.006371929	0.049568301	0.031272759	IL6/TRIB3	2
BP	GO:0046456	icosanoid biosynthetic process	2/40	56/18723	0.006371929	0.049568301	0.031272759	PTGS2/AKR1C3	2
CC	GO:0042470	melanosome	5/40	109/19550	2.77E-06	0.000193684	0.000144171	YWHAE/CAPG/PRDX1/SLC2A1/HSPA5	5
CC	GO:0048770	pigment granule	5/40	109/19550	2.77E-06	0.000193684	0.000144171	YWHAE/CAPG/PRDX1/SLC2A1/HSPA5	5
CC	GO:0043020	NADPH oxidase complex	2/40	14/19550	0.000365714	0.014750088	0.010979389	NCF2/NOX4	2
CC	GO:0034045	phagophore assembly site membrane	2/40	15/19550	0.000421431	0.014750088	0.010979389	ATG5/ULK1	2
CC	GO:0005901	caveola	3/40	84/19550	0.000674045	0.018873257	0.014048515	PTGS2/SLC2A1/CAV1	3
CC	GO:0031968	organelle outer membrane	4/40	230/19550	0.001223451	0.023992179	0.01785884	PTGS2/LPIN1/ULK1/CISD1	4
CC	GO:0019867	outer membrane	4/40	232/19550	0.00126314	0.023992179	0.01785884	PTGS2/LPIN1/ULK1/CISD1	4
CC	GO:0005925	focal adhesion	5/40	418/19550	0.001550239	0.023992179	0.01785884	YWHAE/HSPA5/NOX4/HSPB1/CAV1	5
CC	GO:0030055	cell-substrate junction	5/40	425/19550	0.001667631	0.023992179	0.01785884	YWHAE/HSPA5/NOX4/HSPB1/CAV1	5
CC	GO:0044853	plasma membrane raft	3/40	116/19550	0.001713727	0.023992179	0.01785884	PTGS2/SLC2A1/CAV1	3
CC	GO:0000407	phagophore assembly site	2/40	33/19550	0.002070432	0.026350949	0.019614616	ATG5/ULK1	2
CC	GO:0005788	endoplasmic reticulum lumen	4/40	313/19550	0.003741601	0.043652014	0.032492852	ALB/IL6/PTGS2/HSPA5	4
MF	GO:0016209	antioxidant activity	5/40	86/18368	1.16E-06	0.00024528	0.000158324	ALB/PTGS2/PRDX1/PRDX6/GPX4	5
MF	GO:0004601	peroxidase activity	4/40	51/18368	4.47E-06	0.000350132	0.000226004	PTGS2/PRDX1/PRDX6/GPX4	4
MF	GO:0016684	oxidoreductase activity, acting on peroxide as acceptor	4/40	55/18368	6.07E-06	0.000350132	0.000226004	PTGS2/PRDX1/PRDX6/GPX4	4
MF	GO:0045296	cadherin binding	7/40	332/18368	6.61E-06	0.000350132	0.000226004	IDH1/YWHAE/CAPG/PRDX1/PRDX6/HSPA5/CHMP5	7
MF	GO:0019825	oxygen binding	3/40	39/18368	8.28E-05	0.003511073	0.002266333	ALB/CBS/NOX4	3
MF	GO:0016175	superoxide-generating NAD(P)H oxidase activity	2/40	10/18368	0.000205799	0.006487522	0.004187576	NCF2/NOX4	2
MF	GO:0030170	pyridoxal phosphate binding	3/40	55/18368	0.000232047	0.006487522	0.004187576	ALB/GOT1/CBS	3
MF	GO:0070279	vitamin B6 binding	3/40	56/18368	0.000244812	0.006487522	0.004187576	ALB/GOT1/CBS	3
MF	GO:0016836	hydro-lyase activity	3/40	64/18368	0.00036355	0.008563626	0.005527663	FH/CBS/ACO1	3
MF	GO:0031625	ubiquitin protein ligase binding	5/40	297/18368	0.000442269	0.009191156	0.005932723	YWHAE/PRDX6/CBS/TRIB3/HSPA5	5
MF	GO:0050664	oxidoreductase activity, acting on NAD(P)H, oxygen as acceptor	2/40	15/18368	0.0004769	0.009191156	0.005932723	NCF2/NOX4	2
MF	GO:0044389	ubiquitin-like protein ligase binding	5/40	316/18368	0.0005863	0.010357958	0.006685872	YWHAE/PRDX6/CBS/TRIB3/HSPA5	5
MF	GO:0016835	carbon-oxygen lyase activity	3/40	79/18368	0.000674611	0.011001345	0.007101166	FH/CBS/ACO1	3
MF	GO:0016829	lyase activity	4/40	196/18368	0.000850839	0.012238429	0.007899681	FH/GOT1/CBS/ACO1	4
MF	GO:0016651	oxidoreductase activity, acting on NAD(P)H	3/40	88/18368	0.000923547	0.012238429	0.007899681	NCF2/AKR1C3/NOX4	3
MF	GO:0004602	glutathione peroxidase activity	2/40	22/18368	0.001039112	0.012238429	0.007899681	PRDX6/GPX4	2
MF	GO:0005355	glucose transmembrane transporter activity	2/40	22/18368	0.001039112	0.012238429	0.007899681	SLC2A3/SLC2A1	2
MF	GO:0015149	hexose transmembrane transporter activity	2/40	22/18368	0.001039112	0.012238429	0.007899681	SLC2A3/SLC2A1	2
MF	GO:0015145	monosaccharide transmembrane transporter activity	2/40	24/18368	0.001238123	0.013814845	0.008917229	SLC2A3/SLC2A1	2
MF	GO:0051119	sugar transmembrane transporter activity	2/40	27/18368	0.001568082	0.016621674	0.010728985	SLC2A3/SLC2A1	2
MF	GO:0090482	vitamin transmembrane transporter activity	2/40	31/18368	0.002065976	0.020856523	0.013462502	SLC2A3/SLC2A1	2
MF	GO:0020037	heme binding	3/40	139/18368	0.003414303	0.030235709	0.019516595	PTGS2/CBS/NOX4	3
MF	GO:0015144	carbohydrate transmembrane transporter activity	2/40	40/18368	0.00342291	0.030235709	0.019516595	SLC2A3/SLC2A1	2
MF	GO:0044183	protein folding chaperone	2/40	40/18368	0.00342291	0.030235709	0.019516595	HSPA5/HSPB1	2
MF	GO:0019842	vitamin binding	3/40	148/18368	0.004071547	0.033830193	0.021836768	ALB/GOT1/CBS	3
MF	GO:0046906	tetrapyrrole binding	3/40	149/18368	0.004148986	0.033830193	0.021836768	PTGS2/CBS/NOX4	3
MF	GO:0008374	O-acyltransferase activity	2/40	54/18368	0.006160245	0.046641858	0.030106462	LPCAT3/PRDX6	2
MF	GO:0015459	potassium channel regulator activity	2/40	54/18368	0.006160245	0.046641858	0.030106462	YWHAE/CAV1	2
MF	GO:0031406	carboxylic acid binding	3/40	176/18368	0.006587469	0.048156671	0.031084246	ALB/AKR1C3/GOT1	3
