# Supplementary material for: Key ferroptosis-related genes in abdominal aortic aneurysm formation and rupture as determined by combining bioinformatics techniques
Source: Front Cardiovasc Med. 2022 Aug 9;9:875434. doi: 10.3389/fcvm.2022.875434 (PMC9395677; doi:10.3389/fcvm.2022.875434)
Supplement: Supplementary file 2 [file Data_Sheet_2.CSV]

ID	Description	GeneRatio	BgRatio	pvalue	p.adjust	qvalue	geneID	Count
hsa01210	2-Oxocarboxylic acid metabolism	3/32	19/8113	5.18E-05	0.004662638	0.00368103	3417/2805/48	3
hsa04668	TNF signaling pathway	5/32	112/8113	6.86E-05	0.004662638	0.00368103	3569/5743/7128/2920/4217	5
hsa01230	Biosynthesis of amino acids	4/32	75/8113	0.00019912	0.005729734	0.004523475	3417/2805/875/48	4
hsa00020	Citrate cycle (TCA cycle)	3/32	30/8113	0.000210532	0.005729734	0.004523475	3417/2271/48	3
hsa04936	Alcoholic liver disease	5/32	142/8113	0.000210652	0.005729734	0.004523475	3569/2920/23175/4217/50507	5
hsa04657	IL-17 signaling pathway	4/32	94/8113	0.000474036	0.010427885	0.008232541	3569/5743/7128/2920	4
hsa04216	Ferroptosis	3/32	41/8113	0.000536729	0.010427885	0.008232541	10162/9474/2879	3
hsa05146	Amoebiasis	4/32	102/8113	0.00064615	0.010514069	0.008300581	3569/2920/5052/3315	4
hsa04621	NOD-like receptor signaling pathway	5/32	184/8113	0.000695784	0.010514069	0.008300581	3569/7128/2920/7531/9474	5
hsa01200	Carbon metabolism	4/32	115/8113	0.001014118	0.013792004	0.010888424	3417/2271/2805/48	4
hsa05417	Lipid and atherosclerosis	5/32	215/8113	0.001401136	0.016824647	0.013282616	4688/3569/2920/4217/3309	5
hsa00480	Glutathione metabolism	3/32	58/8113	0.001484528	0.016824647	0.013282616	3417/9588/2879	3
hsa05211	Renal cell carcinoma	3/32	69/8113	0.002447751	0.025607246	0.020216247	2271/6513/2034	3
