# Supplementary material for: Key ferroptosis-related genes in abdominal aortic aneurysm formation and rupture as determined by combining bioinformatics techniques
Source: Front Cardiovasc Med. 2022 Aug 9;9:875434. doi: 10.3389/fcvm.2022.875434 (PMC9395677; doi:10.3389/fcvm.2022.875434)
Supplement: Supplementary file 3 [file Data_Sheet_3.CSV]

	logFC	AveExpr	t	P.Value	adj.P.Val	B	change
GPX4	-0.611280834	-0.177288613	-3.090889615	0.003006478	0.015581245	-2.04175868	DOWN
AKR1C3	-1.100603041	-0.278885242	-5.075703709	3.89E-06	0.000176352	4.159437486	DOWN
HSPB1	-0.619712937	-0.254018704	-2.842265728	0.00608486	0.026093169	-2.67763673	DOWN
MUC1	-0.976599064	0.01583467	-4.345863215	5.35E-05	0.000947067	1.68860978	DOWN
CISD1	-0.611648716	-0.108848238	-3.123451299	0.002734248	0.014587352	-1.955601763	DOWN
HSPA5	-0.602853448	-0.100936471	-3.547863857	0.000754044	0.00574739	-0.775984642	DOWN
FH	-0.950835829	-0.277572015	-4.560938251	2.51E-05	0.000588289	2.398424444	DOWN
CBS	-0.706107139	-0.031995454	-3.93214865	0.000217926	0.002404196	0.374640054	DOWN
PRDX6	-0.848866482	-0.214760792	-4.342571095	5.41E-05	0.000954674	1.677878271	DOWN
TMBIM4	-0.6659279	-0.349612431	-3.042196464	0.003461182	0.01721504	-2.169380246	DOWN
CHMP5	-1.028486725	0.285629497	-2.802144624	0.006795253	0.028326878	-2.776492513	DOWN
CAV1	-0.706804458	0.047561678	-2.666602857	0.009797451	0.037250372	-3.102421111	DOWN
DDIT4	-0.898133198	-0.163216064	-3.00454991	0.00385585	0.018626065	-2.267036149	DOWN
TRIB3	-0.668903486	-0.016735382	-3.822762178	0.000312368	0.003081791	0.039784549	DOWN
CEBPG	-0.607141728	-0.091044104	-3.938411792	0.000213447	0.00237447	0.39398076	DOWN
MAP3K5	-0.788322894	-0.159288238	-5.01774868	4.82E-06	0.000205228	3.957274357	DOWN
SLC2A1	-1.033097117	-0.035200863	-4.236640483	7.80E-05	0.001208073	1.334827003	DOWN
NNMT	-0.881078438	-0.259302192	-3.725701588	0.000428065	0.003841744	-0.252563873	DOWN
PRDX1	-0.80455035	-0.215689128	-4.36860522	4.94E-05	0.000901751	1.762856388	DOWN
NOX4	-0.818613568	-0.272098182	-3.16796921	0.002399248	0.01325266	-1.836765919	DOWN
LPCAT3	-0.658861617	-0.091184075	-4.704555545	1.50E-05	0.000414159	2.881447388	DOWN
GOT1	-0.629121655	-0.090638647	-4.445939151	3.77E-05	0.000763944	2.016788088	DOWN
ATG5	-0.616324437	-0.138404602	-4.553118301	2.58E-05	0.000598965	2.372324858	DOWN
ACO1	-0.678504412	-0.13763606	-3.871579625	0.000266171	0.002760392	0.188533893	DOWN
ULK1	-0.738309877	-0.095059175	-4.019677977	0.000162787	0.001967641	0.646538375	DOWN
PEBP1	-0.913947646	-0.208385996	-4.212998547	8.45E-05	0.001271516	1.258873062	DOWN
EPAS1	-0.698857263	-0.201764439	-3.445651521	0.001036957	0.007217332	-1.069323702	DOWN
LPIN1	-1.321644509	-0.24930962	-5.493262749	8.15E-07	6.70E-05	5.640537584	DOWN
MTDH	-0.651158618	-0.221271824	-3.357934222	0.001357407	0.008833646	-1.316507731	DOWN
LONP1	-0.634742469	-0.157908149	-5.164884186	2.80E-06	0.000146796	4.472251136	DOWN
PTGS2	1.177108609	0.242660533	3.768363264	0.000372895	0.00349412	-0.124630772	UP
NCF2	1.070323017	0.129064232	4.252301248	7.39E-05	0.001162436	1.385264063	UP
ALB	0.643409516	-0.060659426	5.924929039	1.56E-07	2.10E-05	7.20917031	UP
IL6	2.054457683	0.78561451	4.056121088	0.000144037	0.001806925	0.76074809	UP
CXCL2	0.9482295	0.406313626	2.772551435	0.007367341	0.030175836	-2.848718534	UP
SLC2A3	1.325814344	0.436384067	4.262780403	7.13E-05	0.001135277	1.419068043	UP
CAPG	0.904063791	0.080583469	2.545825577	0.0134458	0.047240505	-3.382113429	UP
YWHAE	0.680982733	0.270875937	2.765470538	0.007510638	0.030556781	-2.865912955	UP
TNFAIP3	0.873997531	0.340710394	2.994853694	0.00396408	0.019024005	-2.292043837	UP
IDH1	0.670191207	-0.035548378	3.150820067	0.002523461	0.013736687	-1.882685543	UP
LEP
JAK2
STAT3
JAK1
STAT2
STAT1
STAT4
STAT5
